# Supplementary material for: Evaluation of Cowpea Landraces under a Mediterranean Climate
Source: Plants (Basel). 2023 May 10;12(10):1947. doi: 10.3390/plants12101947 (PMC10223609; doi:10.3390/plants12101947)
Supplement: Supplementary file 1 [file plants-12-01947-s001.zip]

Archive with 1 entries (1 files):
- plants-2353642-supplementary.pdf
